# Supplementary material for: Cu and Ni Co-Doped Porous Si Nanowire Networks as High-Performance Anode Materials for Lithium-Ion Batteries
Source: Materials (Basel). 2023 Oct 31;16(21):6980. doi: 10.3390/ma16216980 (PMC10650621; doi:10.3390/ma16216980)
Supplement: Supplementary file 1 [file materials-16-06980-s001.zip]

Archive with 1 entries (1 files):
- materials-2621780-supplementary.pdf
